# Supplementary material for: Dual-Valence Copper Nanostructures with Cu+/Cu2+ Interfaces for High-Sensitivity Glucose Electrochemical Sensing
Source: Nanomaterials (Basel). 2024 Dec 13;14(24):2000. doi: 10.3390/nano14242000 (PMC11728685; doi:10.3390/nano14242000)
Supplement: Supplementary file 1 [file nanomaterials-14-02000-s001.zip]

Archive with 1 entries (1 files):
- nanomaterials-3338277-supplementary.pdf
